# Supplementary material for: Improving Perioperative Care in Gastric Surgery: Insights from the EUropean PErioperative MEdical Networking (EUPEMEN) Project
Source: J Clin Med. 2025 Mar 19;14(6):2108. doi: 10.3390/jcm14062108 (PMC11942800; doi:10.3390/jcm14062108)
Supplement: Supplementary file 1 [file jcm-14-02108-s001.zip]

Archive with 1 entries (1 files):
- jcm-3493976-supplementary.pdf
